# Supplementary material for: Baloxavir Acid-Induced Mitochondrial Toxicity and Cell Cycle Arrest Contribute to Its Adverse Effects
Source: Int J Mol Sci. 2026 Mar 25;27(7):2967. doi: 10.3390/ijms27072967 (PMC13073450; doi:10.3390/ijms27072967)
Supplement: Supplementary file 1 [file ijms-27-02967-s001.zip]

Archive with 13 entries (13 files):
- Supplementary Figure 1.tif
- Supplementary Figure 2.tif
- Supplementary Figure 3.tif
- Supplementary Figure 4.tif
- supplementary-tracked.pdf
- Video S1.mp4
- Video S2.mp4
- Video S3.mp4
- Video S4.mp4
- Video S5.mp4
- Video S6.mp4
- Video S7.mp4
- Video S8.mp4
